# Supplementary material for: Invasion of vaginal epithelial cells by uropathogenic Escherichia coli
Source: Nat Commun. 2020 Jun 4;11:2803. doi: 10.1038/s41467-020-16627-5 (PMC7272400; doi:10.1038/s41467-020-16627-5)
Supplement: Supplementary file 8 — Source Data [file 41467_2020_16627_MOESM8_ESM.xlsx]

## Sheet: Fig 1a
Fig 1 a
Cell line: VK2 E6/E7
E. coli strain: UTI89
MOI	Total (%)
5:1	120.895	108.955	70.1492	101.205	122.375	76.42	83.4906	101.887	114.623
50:1	100	121.053	78.9474	100.645	95.8064	103.548	116.667	101.667	81.6667
150:1	83.0537	118.792	98.1544	106.087	96.5217	97.3913	98.6221	108.661	92.7165
MOI	Adherent (%)
5:1	12.6866	21.4925	16.1194	39.2427	32.5301	27.3666	12.4528	17.1226	15.7075
50:1	9.34211	9.60526	14.8684	34.8387	34.8387	37.7419	16.8333	15.5	17
150:1	6.24161	6.99664	7.14765	18.5217	17.6522	16.8696	11.4567	10.689	11.2205
MOI	Intracellular (%)
5:1	0.41791	0.343284	0.462687	0.97074	0.671256	2.11704	0.45283	0.45283	0.566038
50:1	0.082895	0.081579	0.111842	0.387097	0.33871	0.33871	0.183333	0.166667	0.178333
150:1	0.031711	0.032718	0.039262	0.064348	0.047826	0.042609	0.05315	0.045472	0.04252

## Sheet: Fig 1b
Fig 1b
Cell line: VK2 E6/E7
E. coli strain: UTI89
Time (min)	Total (%)
30	96.6981	84.9057	118.396	59.2322	125.046	115.722	102.695	98.6523	98.6523
120	99.7959	110.816	89.3878	100.269	98.3828	101.348	90.3276	101.56	108.112
240	86.3309	120.863	92.8058	77.2532	118.455	104.292	83.4081	119.731	96.861
Time (min)	Adherent (%)
30	29.717	46.6981	32.0755	35.649	43.3272	54.2962	28.3019	37.1968	36.3881
120	11.6939	11.1429	14.0816	15.2022	15.2561	14.9326	15.9126	13.9938	14.5086
240	13.3813	9.06475	10.3597	8.88412	12.103	10.0429	9.6861	8.7444	8.60986
Time (min)	Intracellular (%)
30	0.245283	0.316038	0.254717	0.14808	0.25777	0.180987	0.169811	0.092992	0.169811
120	0.10041	0.137143	0.089388	0.06361	0.05283	0.045283	0.0131	0.014509	0.015913
240	0.539568	0.403597	0.438129	0.112017	0.103004	0.142918	0.064574	0.100897	0.095516

## Sheet: Fig 1f
Fig 1f
Cell line: VK2 E6/E7
Strain	Adherent (%)
UTI89	13.9572	11.3904	10.7487	11.2442	11.2908	13.577	12.1463	9.29268	13.0976
126	17.191	6.06742	0	9.05405	12.5676	14.3243	9.10526	8	9.63158
134	52.875	41.625	25.125	11.1785	9.56672	7.95494	7.15909	6.13636	8.06818
175	12.3656	14.7312	6.34409	10.6098	10.5183	11.3415	11.8577	13.0435	14.3478
165	17.1183	19.1794	22.1565	29.5987	24.0803	21.5719	23.192	26.9327	31.4215
173	0.952218	0.716724	0.665529	1.85714	1.87755	1.34694	7.14733	8.74608	8.08777
234	9.13907	4.37086	2.68212	29.4562	21.2991	31.2689	6.89119	10.8808	12.7979
170	3.7234	3.29787	2.97872	8.05369	8.25503	16.9127	9.60938	5.03906	3.98438
205	15.1466	19.2508	13.3876	6.25352	5.07042	6.16901	13.6046	15.6977	14.1279
385	11.2761	11.1369	10.7889	7.90244	8.70732	11.9268	10.5963	3.16514	7.01835
115	7.93194	9.10995	10.7592	14.3478	11.5761	8.31522	3.52941	2.47899	2.68908
Strain	Intracelllular (%)
UTI89	0.009626	0.001925	0.005455	0.055054	0.020995	0.052255	0.000805	0.000732	0.000732
126	0.0004	0.0004	0.0004	0.000811	0.000946	0.000405	0.000263	0.000211	0.000105
134	0.002625	0.0015	0.001125	0.000364	0.000728	0.00104	0.000568	0.000341	0.000227
175	0.012581	0.001613	0.002151	9.15e-05	9.15e-05	9.15e-05	0.0004	0.000356	0.0004
165	0.000286	5.73e-05	0.000286	5.02e-05	5.02e-05	5.02e-05	0.009726	0.004489	0.001496
173	0.002867	0.002969	0.003072	0.007755	0.01102	0.012449	0.001317	0.001223	0.00094
234	0.002682	0.000497	0.0004	0.006798	0.003625	0.004532	0.020207	0.026425	0.006218
170	0.0004	0.0004	0.0004	0.000805	0.001208	0.001208	1.17e-05	1.17e-05	1.17e-05
205	0.000195	9.77e-05	0.000195	0.000423	0.000169	0.000761	0.0004	0.001395	0.002267
385	0.001671	0.000835	0.001253	0.007683	0.003951	0.004244	0.001376	0.00055	0.000138
115	0.001649	0.000471	0.001021	0.004728	0.00538	0.005054	0.000588	0.00084	0.000546

## Sheet: Fig 2a
Fig 2a
Cell line: VK2 E6/E7
E. coli strain	Total (%)
UTI89	105	95.5614	99.4778	110.4	97.0149	92.5373	99.76	104.126	96.1165
ΔfimA-H	104.6	103.2	92.2551	108.5	105.8	85.7914	98.29	100.2	101.499
E. coli strain	Adherent (%)
UTI89	11.36	12.9243	13.0809	12.24	15.8209	12.0149	12.23	15.5825	18.3495
ΔfimA-H	5.604	6.765	10.2506	8.255	7.662	10.4676	12.21	10.09	9.82869
E. coli strain	Intracellular (%)
UTI89	0.002663	0.001097	0.002272	0.001045	0.0003731	0.0006716	0.001019	0.0008738	0.0005097
ΔfimA-H	0.0003417	0.0004784	0.0002733	0.0001079	0.0002698	0.0003237	0.0003854	0.0005139	0.0004497

## Sheet: Fig 2b
Fig 2b
E. coli strain: UTI89
Cell line	Total (%)
5637	83.96	116.7	99.32	93.3	113.397	93.3	95.12	91.4634	113.4
VK2 E6/E7	85	105	110	117.7	120	62.31	130.9	76.6	92.55
Cell line	Adherent (%)
5637	9.522	11.37	12.08	6.746	7.89474	6.459	12.44	6.76829	7.683
VK2 E6/E7	19.25	18.38	19.63	9.462	10.85	10.62	6.383	11.33	5.585
Cell line	Intracellular (%)
5637	0.008089	0.007474	0.009727	0.004019	0.006316	0.005598	0.008598	0.01189	0.007866
VK2 E6/E7	0.001625	0.001625	0.002375	0.0004846	0.0003	0.0006231	0.0001596	0.0002553	0.0004149

## Sheet: Fig 2d
Fig 2d
Cell line: VK2 E6/E7
E. coli strain: UTI89
Percent Relative Invasion Cytochalasin D (mg/mL)
Ctrl	0.1	1.0	1.0+wash
66.67	0	0	0
166.7	0	0	66.67
66.67	33.33	0	66.67
130.8	0	0	161.5
115.4	23.08	53.85	38.46
53.85	15.38	0	0
116.3	12.24	6.122	30.61
171.4	6.122	0	48.98
12.24	18.37	0	110.2

## Sheet: Fig 2e
Fig 2e
Cell line: VK2 E6/E7
E. coli strain: UTI89
Percent Relative Invasion Genistein (mM)
Ctrl	50	100	250
118	26.97	13.48	3.371
94.38	47.19	13.48	13.48
87.64	20.22	10.11	6.742
60.5	7.563	5.042	0
128.6	5.042	7.563	0
110.9	17.65	7.563	0
135	9.375	4.125	0.75
146.3	11.25	4.125	0.375
18.75	12	5.625	1.125

## Sheet: Fig 2f
Fig 2f
Cell line: VK2 E6/E7
E. coli strain: UTI89
Percent Relative Invasion Wortmannin (nM)
Ctrl	50	100	200
114.3	69.05	64.29	61.9
95.24	54.76	38.1	52.38
90.48	42.86	85.71	57.14
103	50.89	81.92	79.44
81.92	74.47	70.75	86.88
115.1	58.34	96.81	64.54
107.5	44.78	49.25	44.78
80.6	49.25	67.16	53.73
111.9	67.16	80.6	49.25

## Sheet: Fig 2g
Fig 2g
Cell line: VK2 E6/E7
E. coli strain: UTI89
Percent Relative Invasion PP1 (mM)
Ctrl	1	10	50
121.7	76.42	39.62	2.83
87.74	73.58	22.64	5.66
90.57	45.28	50.94	0
135.7	104.3	39.13	13.04
75.65	75.65	60	18.26
88.7	52.17	57.39	20.87
112.5	20.83	9.167	4.167
92.5	16.67	16.67	17.5
95	18.33	6.667	12.5

## Sheet: Fig 2h
Fig 2h
Cell line: VK2 E6/E7
E. coli strain: UTI89
Percent Relative Invasion
Ctrl	Nocodazole	Taxol	Vinblastine
111.7	0.8152	0.8152	7.337
101.9	0.8152	4.076	7.337
86.41	0.8152	4.076	7.337
52.5	12.5	27.5	12.5
102.5	0	35	27.5
145	2.5	40	17.5
86.14	0	11.88	7.426
101	0	8.911	4.455
112.9	4.455	19.31	11.88

[truncated: 17 more sheets: Fig 2i, Fig 3a, Fig 3c, Fig 3d, Fig 3g, Fig 3h, Fig 3i, Fig 3j, Fig S1b, Fig S1c, Fig S1d, Fig S1e, Fig S1f, Fig S1g, Fig S1h, Fig S1i, Fig S1j]
